# Supplementary material for: Stress-Dependent Particle Interactions of Magnesium Aluminometasilicates as Their Performance Factor in Powder Flow and Compaction Applications
Source: Materials (Basel). 2021 Feb 14;14(4):900. doi: 10.3390/ma14040900 (PMC7918335; doi:10.3390/ma14040900)
Supplement: Supplementary file 1 [file materials-14-00900-s001.zip]

Archive with 1 entries (1 files):
- materials-1100577-supplementary.xlsx
