# Supplementary material for: Stress-Dependent Particle Interactions of Magnesium Aluminometasilicates as Their Performance Factor in Powder Flow and Compaction Applications
Source: Materials (Basel). 2021 Feb 14;14(4):900. doi: 10.3390/ma14040900 (PMC7918335; doi:10.3390/ma14040900)
Supplement: Supplementary file 1 [file materials-14-00900-s001.zip › materials-1100577-supplementary.xlsx]

## Sheet: Data
Pressure 150 MPa
mixture			mixing time (min)	test number (-)	htablet (mm)	dtablet (mm)	F (N)	TS (MPa)	TS, mean (MPa)		RSD (%) - Dean and Dixon
Avicel® PH 102	Neusilin® US2	100 - 150 µm – 1 % US2	10	1	2.2	4.98	113	6.56609	6.63089
				2	2.2	4.98	113	6.56609			2.88716	MIN	1.68048
				3	2.15	4.99	107.7	6.39082				MAX	10.454
				4	2.18	5	114.9	6.71079
				5	2.19	4.99	114.6	6.67606
				6	2.25	5	121.5	6.87549
		100 - 150 µm – 5 % US2	10	1	2.23	4.98	115	6.5924	6.62772
				2	2.29	4.89	115	6.53783			1.71154
				3	2.31	5	123.4	6.80163
				4	2.34	4.99	121.5	6.6243
				5	2.32	4.99	119.7	6.58242
		100 - 150 µm – 10 % US2	10	1	2.24	5	120	6.82093	6.45164
				2	2.26	5.01	123.3	6.93261			5.63325
				3	2.37	5	117	6.28561
				4	2.41	5.01	122.4	6.45367
				5	2.34	4.99	113.8	6.20449
				6	2.34	5	110.5	6.01252
		100 - 150 µm – 25 % US2	10	1	2.49	4.99	148.5	7.60863	7.27732
				2	2.43	5	145.6	7.62896			4.9536
				3	2.57	4.99	149.7	7.43136
				4	2.49	5	132.8	6.79061
				5	2.52	5	137.1	6.92703
		150 - 250 µm – 1 % US2	10	1	2.22	4.98	107	6.16143	6.3693
				2	2.21	4.98	104	6.01578			4.03773
				3	2.31	5	120.3	6.63077
				4	2.23	4.99	111.5	6.37896
				5	2.26	4.99	118.1	6.66686
				6	2.26	4.99	112.7	6.36202
		150 - 250 µm – 5 % US2	10	1	2.21	4.98	100	5.7844	6.52526
				2	2.25	4.98	100	5.68157			10.454
				3	2.26	4.99	120	6.77411
				4	2.27	4.98	126.4	7.11823
				5	2.21	4.99	125.9	7.26797
		150 - 250 µm – 10 % US2	10	1	2.28	5	123.4	6.89113	6.922
				2	2.29	4.99	121.2	6.75222			6.5909
				3	2.3	5	122.7	6.79246
				4	2.33	5	139.4	7.61758
				5	2.37	4.99	121.8	6.5566
		150 - 250 µm – 25 % US2	10	1	2.43	5	153.8	8.05861	7.53869
				2	2.39	4.99	147.8	7.88962			5.6201
				3	2.39	4.99	137	7.31311
				4	2.52	4.98	144.2	7.31502
				5	2.56	4.98	139.9	6.986
				6	2.55	4.99	153.3	7.66976
	Neusilin® S2	100 - 150 µm – 1 % S2	10	1	2.18	4.99	106.8	6.25021	6.39743
				2	2.22	5	113.1	6.48664			1.68048
				3	2.28	5	116.4	6.50022
				4	2.26	4.99	113.9	6.42976
				5	2.22	5	110.2	6.32032
		100 - 150 µm – 5 % S2	10	1	2.25	4.97	115	6.54695	6.8462
				2	2.23	4.98	115	6.5924			5.18535
				3	2.3	5	134.5	7.44568
				4	2.32	4.99	128.8	7.08284
				5	2.29	4.99	117.6	6.55166
				6	2.25	4.98	120.7	6.85765
		100 - 150 µm – 10 % S2	10	1	2.34	4.98	114.5	6.25519	6.22491
				2	2.33	5.01	117	6.38076			2.04376
				3	2.29	5	110.2	6.12712
				4	2.36	5	112.3	6.05868
				5	2.33	5	113.9	6.22412
				6	2.32	4.98	114.4	6.3036
		150 - 250 µm – 1 % S2	10	1	2.29	5.01	121.4	6.73636	6.76753
				2	2.22	5	113.1	6.48664			5.22204
				3	2.21	4.98	117.6	6.80246
				4	2.27	5	130.3	7.30851
				5	2.25	4.99	114.7	6.5037
		150 - 250 µm – 5 % S2	10	1	2.25	4.98	126	7.15878	7.03323
				2	2.26	4.97	114	6.4613			6.41765
				3	2.28	5.02	132.8	7.38652
				4	2.28	5	134.5	7.511
				5	2.29	4.98	119.1	6.64855
		150 - 250 µm – 10 % S2	10	1	2.37	4.98	126.4	6.81788	6.64491
				2	2.34	5	132.6	7.21502			7.87
				3	2.37	5	117	6.28561
				4	2.31	4.98	108.4	5.99885
				5	2.33	5	126.4	6.90719
Avicel® PH 102		100 - 150 µm	-	1	2.21	4.99	110	6.35009	7.06917
				2	2.27	4.99	122	6.85667			7.91585
				3	2.2	5	134.2	7.76676
				4	2.25	4.98	124	7.04515
				5	2.26	4.98	127.4	7.20629
				6	2.29	4.98	128.8	7.19004
		150 - 250 µm	-	1	2.22	4.99	125	7.18351	7.05167
				2	2.19	5	114	6.62782			4.51235
				3	2.26	4.98	125.3	7.08751
				4	2.25	5	130.2	7.36781
				5	2.28	4.98	124.7	6.99169
Neusilin® US2		-	-	1	2.32	4.99	186	10.2283	9.61512
				2	2.23	4.99	165	9.43971			4.24248
				3	2.34	5	169	9.19562
				4	2.38	5.01	185.6	9.90931
				5	2.41	5	179.4	9.47797
				6	2.33	4.99	172.4	9.43976
Neusilin® S2		-	-	1	3.91	5.01	198	6.43474	6.37233
				2	3.94	5.01	196	6.32124			1.87052
				3	3.82	5.01	195.1	6.48987
				4	3.84	5.01	193.5	6.40313
				5	3.79	5.01	185.3	6.21267
Pressure 100 MPa
mixture			mixing time (min)	test number (-)	htablet (mm)	dtablet (mm)	F (N)	TS (MPa)	TS, mean (MPa)		RSD (%) - Dean and Dixon
Avicel® PH 102	Neusilin® US2	100 - 150 µm – 1 % US2	10	1	2.27	4.99	86	4.83339	4.94499
				2	2.27	4.98	87	4.89941			2.79352	MIN	2.31706
				3	2.36	4.98	93.3	5.05383				MAX	9.67208
				4	2.42	5	97.5	5.12979
				5	2.39	4.98	89.9	4.80853
		100 - 150 µm – 5 % US2	10	1	2.33	4.97	90	4.94778	5.15423
				2	2.33	4.99	87	4.76368			6.61369
				3	2.39	5	104.3	5.55644
				4	2.46	4.99	100.8	5.22763
				5	2.44	5	101.1	5.27559
		100 - 150 µm – 10 % US2	10	1	2.42	4.99	86.3	4.54962	4.62633
				2	2.39	5	90.3	4.81061			4.38618
				3	2.52	4.99	85.7	4.3387
				4	2.53	5	94.8	4.77087
				5	2.54	5	93	4.66186
		100 - 150 µm – 25 % US2	10	1	2.67	4.99	107	5.11272	4.84656
				2	2.68	5	103.4	4.91242			4.49166
				3	2.68	5	99.4	4.72239
				4	2.78	4.98	99.2	4.5616
				5	2.8	4.99	112.1	5.10772
				6	2.75	4.98	100.3	4.6625
		150 - 250 µm – 1 % US2	10	1	2.28	4.99	82	4.58837	4.84358
				2	2.34	4.99	82	4.47072			6.99855
				3	2.37	4.98	97.5	5.25905
				4	2.43	4.98	94.8	4.98715
				5	2.4	5	92.6	4.91258
		150 - 250 µm – 5 % US2	10	1	2.31	4.98	82	4.53788	4.90121
				2	2.29	4.98	77	4.29839			9.67208
				3	2.43	4.98	98.1	5.16076
				4	2.45	4.98	97.9	5.10819
				5	2.44	5	103.5	5.40083
		150 - 250 µm – 10 % US2	10	1	2.36	5	90.5	4.88255	4.88128
				2	2.37	4.99	93.1	5.01165			4.11379
				3	2.55	5	96.6	4.82333
				4	2.54	4.99	91.8	4.61093
				5	2.54	5	101.3	5.07792
		150 - 250 µm – 25 % US2	10	1	2.63	4.99	114.1	5.5349	5.34128
				2	2.73	5	112.7	5.25619			2.79
				3	2.76	4.99	116.3	5.37589
				4	2.73	4.98	110.8	5.18833
				5	2.83	4.99	118.7	5.35111
	Neusilin® S2	100 - 150 µm – 1 % S2	10	1	2.37	5	78.3	4.20653	4.5745
				2	2.29	5	84.2	4.68152			5.3278
				3	2.39	5	89.6	4.77332
				4	2.38	5	88.7	4.74522
				5	2.41	5.01	84.7	4.4659
		100 - 150 µm – 5 % S2	10	1	2.31	4.97	83	4.60246	5.02298
				2	2.32	4.98	82	4.51832			8.55689
				3	2.3	4.98	88	4.89109
				4	2.4	5	101	5.35822
				5	2.43	5	107	5.60645
				6	2.42	5	98.1	5.16136
		100 - 150 µm – 10 % S2	10	1	2.49	5	74.8	3.82483	4.37134
				2	2.46	5	89.5	4.63231			8.55879
				3	2.47	4.99	85.4	4.41103
				4	2.5	4.99	92	4.69491
				5	2.49	4.99	83.8	4.29363
		150 - 250 µm – 1 % S2	10	1	2.3	5.01	84.3	4.65738	4.96243
				2	2.31	5.01	90.4	4.97278			3.82065
				3	2.38	5	95.3	5.09831
				4	2.38	4.99	94.7	5.07636
				5	2.41	4.98	94.4	5.00732
		150 - 250 µm – 5 % S2	10	1	2.32	4.98	97	5.34484	5.32203
				2	2.36	4.99	96	5.18966			2.31706
				3	2.43	5	104.3	5.46497
				4	2.4	5	102.4	5.43249
				5	2.39	5	97.2	5.1782
		150 - 250 µm – 10 % S2	10	1	2.46	4.98	92.8	4.8224	4.74042
				2	2.46	4.99	87.8	4.55343			6.86567
				3	2.5	4.98	85.3	4.36174
				4	2.48	5	99.7	5.11863
				5	2.43	4.99	92.3	4.84591
Avicel® PH 102		100 - 150 µm	-	1	2.36	4.99	93	5.02748	5.37421
				2	2.34	4.99	93	5.07045			4.66251
				3	2.38	5	104.5	5.59048
				4	2.39	5	104.6	5.57242
				5	2.34	4.99	102.9	5.61021
		150 - 250 µm	-	1	2.34	4.97	97	5.30982	5.34627
				2	2.3	4.97	95	5.29078			2.18479
				3	2.35	4.99	101.3	5.49947
				4	2.38	4.98	100.6	5.40346
				5	2.36	5	96.9	5.22784
Neusilin® US2		-	-	1	2.65	5	175	8.40819	7.71664
				2	2.68	4.98	158	7.53656			5.87646
				3	2.79	5	164.5	7.50709
				4	2.76	5	176.8	8.15611
				5	2.91	4.99	165.6	7.26017
				6	2.82	5	164.6	7.43175
Neusilin® S2		-	-	1	4.41	5.01	147	4.23566	4.11554
				2	4.4	5.01	168	4.85176			10.5782
				3	4.18	5.01	132.3	4.02185
				4	4.27	5.01	126	3.7496
				5	4.28	5.02	128.9	3.81932
				6	4.32	5.01	136.5	4.01505
Pressure 50 MPa
mixture			mixing time (min)	test number (-)	htablet (mm)	dtablet (mm)	F (N)	TS (MPa)	TS, mean (MPa)		RSD (%) - Dean and Dixon
Avicel® PH 102	Neusilin® US2	100 - 150 µm – 1 % US2	10	1	2.8	5	46.1	2.0963	2.28688
				2	2.88	5	47.7	2.1088			7.33942	MIN	1.24662
				3	2.81	5	53.1	2.40601				MAX	12.058
				4	2.79	4.99	51.1	2.33666
				5	2.75	4.99	53.6	2.48663
		100 - 150 µm – 5 % US2	10	1	2.83	4.99	54.4	2.4524	2.46788
				2	2.85	5	52.6	2.34991			3.51393
				3	2.83	4.99	54.5	2.45691
				4	2.85	5	56.6	2.52861
				5	2.85	4.99	57	2.55158
		100 - 150 µm – 10 % US2	10	1	2.95	4.99	47.5	2.05424	2.03883
				2	2.94	4.99	46.3	2.00915			1.24662
				3	2.93	4.99	47.5	2.06826
				4	2.93	4.99	46.6	2.02907
				5	2.93	4.99	46.7	2.03343
		100 - 150 µm – 25 % US2	10	1	3.34	4.99	65.9	2.5172	2.09672
				2	3.29	4.99	51.2	1.98543			12.058
				3	3.28	4.99	49.6	1.92925
				4	3.33	4.99	54	2.06885
				5	3.32	4.99	51.6	1.98286
		150 - 250 µm – 1 % US2	10	1	2.84	5	46.8	2.09816	2.30157
				2	2.75	4.99	49	2.27323			6.9816
				3	2.74	4.98	51.4	2.39808
				4	2.72	4.99	52.7	2.47185
				5	2.82	4.99	50.1	2.26657
		150 - 250 µm – 5 % US2	10	1	2.86	4.99	51.5	2.29732	2.32489
				2	2.82	4.99	52.3	2.36609			6.32647
				3	2.87	5	47.4	2.10284
				4	2.87	4.99	55	2.4449
				5	2.86	4.99	54.1	2.4133
		150 - 250 µm – 10 % US2	10	1	3.01	4.99	47.8	2.02601	2.04919
				2	3.01	4.99	50.9	2.1574			4.03662
				3	3	5	46.3	1.96503
				4	3	4.99	47.4	2.01575
				5	2.96	4.99	48.3	2.08178
		150 - 250 µm – 25 % US2	10	1	3.25	4.99	58.3	2.28857	2.23378
				2	3.42	5	56.4	2.09973			3.66978
				3	3.44	4.99	60.1	2.22893
				4	3.37	4.99	60.5	2.29037
				5	3.34	4.99	59.2	2.26128
	Neusilin® S2	100 - 150 µm – 1 % S2	10	1	2.87	4.99	45.3	2.01371	2.12463
				2	2.8	4.98	48.8	2.22799			4.97075
				3	2.8	4.99	46.2	2.10506
				4	2.75	4.99	48.7	2.25931
				5	2.79	5	44.2	2.0171
		100 - 150 µm – 5 % S2	10	1	2.81	5	54.6	2.47398	2.50429
				2	2.81	4.99	51.8	2.35181			4.21249
				3	2.8	4.99	55.2	2.51513
				4	2.81	4.99	56.9	2.58336
				5	2.8	4.99	57	2.59715
		100 - 150 µm – 10 % S2	10	1	2.87	4.99	48.5	2.15595	2.05938
				2	2.89	4.99	43.6	1.92472			4.82812
				3	2.89	4.99	46.9	2.0704
				4	2.89	4.99	47.5	2.09689
				5	2.87	4.98	46	2.04893
		150 - 250 µm – 1 % S2	10	1	2.75	5	48.5	2.24553	2.25741
				2	2.73	4.98	48.5	2.27107			1.85152
				3	2.75	4.99	49.6	2.30106
				4	2.75	5	47.6	2.20386
				5	2.81	4.99	49.9	2.26555
		150 - 250 µm – 5 % S2	10	1	2.82	4.99	50.5	2.28466	2.35656
				2	2.82	4.99	53.6	2.42491			4.27833
				3	2.81	5	48.9	2.21571
				4	2.83	4.99	53.4	2.40732
				5	2.76	4.98	52.9	2.45018
		150 - 250 µm – 10 % S2	10	1	2.83	4.99	47.7	2.15036	1.99293
				2	2.91	4.99	42.1	1.84573			6.57279
				3	2.92	4.99	43.3	1.89184
				4	2.83	4.99	44.7	2.01512
				5	2.89	4.99	46.7	2.06157
Avicel® PH 102		100 - 150 µm	-	1	2.74	4.99	57.8	2.69127	2.62109
				2	2.81	5	54.4	2.46492			4.02866
				3	2.8	4.99	56.6	2.57892
				4	2.71	4.99	56.5	2.65986
				5	2.81	4.99	59.7	2.71049
		150 - 250 µm	-	1	2.74	4.99	54.1	2.51899	2.5238
				2	2.7	4.99	57.3	2.70751			6.26975
				3	2.68	4.99	54.6	2.59919
				4	2.83	5	52	2.33952
				5	2.74	4.99	52.7	2.4538
Neusilin® US2		-	-	1	3.84	5	119.1	3.94903	3.795
				2	3.81	5	112.8	3.76959			4.05364
				3	3.73	5	115.4	3.93919
				4	3.8	5	111.2	3.7259
				5	3.79	5	106.9	3.59127
Neusilin® S2		-	-	1	5.07	5	75.6	1.89856	1.94595
				2	5.08	5	79.4	1.99006			4.44649
				3	5.1	5	73.6	1.83746
				4	5.08	5	78.4	1.965
				5	5.09	5	81.5	2.03868
Pressure 5 MPa
mixture			mixing time (min)	test number (-)	htablet (mm)	dtablet (mm)	F (N)	TS (MPa)	TS, mean (MPa)		RSD (%) - Dean and Dixon
Avicel® PH 102	Neusilin® US2	100 - 150 µm – 1 % US2	10	1	2.13	5	0.74	0.0442346	0.0486459
				2	2.12	5	0.94	0.056455			14.9925	MIN	5.34765
				3	2.16	5	0.67	0.039494				MAX	23.9651
				4	2.16	5	0.87	0.0512833
				5	2.14	5	0.87	0.0517625
		100 - 150 µm – 5 % US2	10	1	2.17	5	1.03	0.0604349	0.063913
				2	2.17	5	0.96	0.0563276			11.2216
				3	2.19	5	1	0.0581388
				4	2.15	5	1.21	0.0716567
				5	2.18	5	1.25	0.0730069
		100 - 150 µm – 10 % US2	10	1	2.14	5	0.6	0.0356983	0.0437435
				2	2.18	5	0.65	0.0379636			20.0247
				3	2.17	5	0.78	0.0457662
				4	2.18	5	0.74	0.0432201
				5	2.18	5	0.96	0.0560693
		100 - 150 µm – 25 % US2	10	1	2.39	5	1.72	0.0916306	0.0768263
				2	2.12	5	1.07	0.0642626			15.823
				3	2.37	5	1.67	0.0897177
				4	2.27	5	1.34	0.0751604
				5	2.11	5	1.05	0.0633603
		150 - 250 µm – 1 % US2	10	1	2.17	5	0.56	0.0328578	0.0417232
				2	2.2	5	0.89	0.0515083			19.2213
				3	2.15	5	0.76	0.0450075
				4	2.19	5	0.71	0.0412785
				5	2.18	5	0.65	0.0379636
		150 - 250 µm – 5 % US2	10	1	2.17	5	0.54	0.0316843	0.039676
				2	2.2	5	0.68	0.0393547			18.7347
				3	2.22	5	0.65	0.0372795
				4	2.2	5	0.71	0.0410909
				5	2.21	5	0.85	0.0489708
		150 - 250 µm – 10 % US2	10	1	2.24	5	0.67	0.0380835	0.0370663
				2	2.16	5	0.69	0.0406729			10.1411
				3	2.15	5	0.54	0.031979
				4	2.22	5	0.71	0.0407207
				5	2.18	5	0.58	0.0338752
		150 - 250 µm – 25 % US2	10	1	2.26	5	1.32	0.0743662	0.06459
				2	2.25	5	1.07	0.0605496			11.1535
				3	2.28	5	1.16	0.0647789
				4	2.21	5	1	0.0576126
				5	2.25	5	1.16	0.0656426
	Neusilin® S2	100 - 150 µm – 1 % S2	10	1	2.15	5	0.65	0.0384933	0.0357991
				2	2.14	5	0.71	0.042243			12.5064
				3	2.16	5	0.54	0.031831
				4	2.15	5	0.56	0.0331634
				5	2.22	5	0.58	0.0332648
		100 - 150 µm – 5 % S2	10	1	2.18	5	0.92	0.053733	0.0561386
				2	2.18	5	0.94	0.0549012			5.34765
				3	2.17	5	0.94	0.0551542
				4	2.16	5	1.03	0.0607147
				5	2.13	5	0.94	0.0561899
		100 - 150 µm – 10 % S2	10	1	2.19	5	0.65	0.0377902	0.040069
				2	2.2	5	0.71	0.0410909			11.5555
				3	2.16	5	0.76	0.0447992
				4	2.17	5	0.58	0.0340313
				5	2.21	5	0.74	0.0426334
		150 - 250 µm – 1 % S2	10	1	2.19	5	0.58	0.0337205	0.0466491
				2	2.15	5	0.94	0.0556672			20.2299
				3	2.17	5	0.67	0.039312
				4	2.18	5	0.85	0.0496447
				5	2.18	5	0.94	0.0549012
		150 - 250 µm – 5 % S2	10	1	2.17	5	0.54	0.0316843	0.0432344
				2	2.15	5	0.65	0.0384933			23.9651
				3	2.1	5	0.92	0.05578
				4	2.12	5	0.87	0.0522509
				5	2.18	5	0.65	0.0379636
		150 - 250 µm – 10 % S2	10	1	2.15	5	0.51	0.0302024	0.0343835
				2	2.23	5	0.54	0.0308318			11.5999
				3	2.18	5	0.69	0.0402998
				4	2.22	5	0.65	0.0372795
				5	2.15	5	0.62	0.0367167
				6	2.22	5	0.54	0.0309707
Avicel® PH 102		100 - 150 µm	-	1	2.22	5	1.14	0.0653826	0.0612303
				2	2.2	5	1.12	0.0648195			10.0222
				3	2.21	5	0.98	0.0564604
				4	2.23	5	0.96	0.0548121
				5	2.2	5	0.96	0.0555595
				6	2.19	5	1.21	0.0703479
		150 - 250 µm	-	1	2.21	5	0.8	0.0460901	0.0449924
				2	2.2	5	0.74	0.0428271			18.3362
				3	2.19	5	0.65	0.0377902
				4	2.19	5	0.71	0.0412785
				5	2.19	5	0.98	0.056976
Neusilin® US2		-	-	1	2.12	5	2.34	0.140537	0.160683
				2	2.24	5	2.7	0.153471			9.54566
				3	2.24	5	3.1	0.176207
				4	2.36	5	3.04	0.164011
				5	2.22	5	2.95	0.169192
Neusilin® S2		-	-	1	2.27	5	1.54	0.0863784	0.0885393
				2	2.25	5	1.63	0.0922391			10.8532
				3	2.28	5	1.7	0.0949345
				4	2.29	5	1.29	0.071724
				5	2.28	5	1.72	0.0960514
				6	2.28	5	1.61	0.0899086
Pressure 15 kPa
mixture			mixing time (min)	test number (-)	𝜑E (˚)
Avicel® PH 102	Neusilin® US2	100 - 150 µm – 1 % US2	10	1	35.6587
		100 - 150 µm – 5 % US2		1	33.7238
		100 - 150 µm – 10 % US2		1	30.8866
		100 - 150 µm – 25 % US2		1	26.8014
		150 - 250 µm – 1 % US2		1	33.969
		150 - 250 µm – 5 % US2		1	31.4318
		150 - 250 µm – 10 % US2		1	30.171
		150 - 250 µm – 25 % US2		1	27.4545
	Neusilin® S2	100 - 150 µm – 1 % S2		1	38.3597
		100 - 150 µm – 5 % S2		1	34.1173
		100 - 150 µm – 10 % S2		1	31.0096
		150 - 250 µm – 1 % S2		1	35.7532
		150 - 250 µm – 5 % S2		1	31.9446
		150 - 250 µm – 10 % S2		1	31.3593
Avicel® PH 102		100 - 150 µm	-	1	34.8381
		150 - 250 µm	-	1	37.9644
Neusilin® US2		-	-	1	19.5852
Neusilin® S2		-	-	1	21.1006
Pressure 9 kPa
mixture			mixing time (min)	test number (-)	𝜑E (˚)	𝜑E, mean (˚)	RSD (%) - Dean and Dixon
Avicel® PH 102	Neusilin® US2	100 - 150 µm – 1 % US2	10	1	33.2691	33.2755	0.0340549
				2	33.2819
		100 - 150 µm – 5 % US2		1	31.3436	31.3274	0.091973
				2	31.3111
		100 - 150 µm – 10 % US2		1	30.185	30.0461	0.819296
				2	29.9072
		100 - 150 µm – 25 % US2		1	24.8422	24.5459	2.13852
				2	24.2497
		150 - 250 µm – 1 % US2		1	33.8078	33.9018	0.491664
				2	33.9959
		150 - 250 µm – 5 % US2		1	29.722	29.7803	0.347315
				2	29.8387
		150 - 250 µm – 10 % US2		1	29.7575	30.1528	2.32261
				2	30.548
		150 - 250 µm – 25 % US2		1	24.7877	24.9044	0.830203
				2	25.0211
	Neusilin® S2	100 - 150 µm – 1 % S2		1	33.9055	34.4649	2.87608
				2	35.0243
		100 - 150 µm – 5 % S2		1	34.0504	35.6275	7.84397
				2	37.2046
		100 - 150 µm – 10 % S2		1	31.6676	31.5259	0.796351
				2	31.3842
		150 - 250 µm – 1 % S2		1	33.3431	33.6264	1.49284
				2	33.9097
		150 - 250 µm – 5 % S2		1	33.3458	33.5719	1.19306
				2	33.7979
		150 - 250 µm – 10 % S2		1	32.2524	32.1417	0.610327
				2	32.031
Avicel® PH 102		100 - 150 µm	-	1	42.185	40.3758	7.94006
				2	38.5667
		150 - 250 µm	-	1	42.185	40.3758	7.94006
				2	38.5667
Neusilin® US2		-	-	1	19.108	19.234	1.16068
				2	19.36
Neusilin® S2		-	-	1	20.7671	20.8704	0.877238
				2	20.9737
Pressure 3 kPa
mixture			mixing time (min)	test number (-)	𝜑E (˚)
Avicel® PH 102	Neusilin® US2	100 - 150 µm – 1 % US2	10	1	37.3728
		100 - 150 µm – 5 % US2		1	35.1232
		100 - 150 µm – 10 % US2		1	30.2389
		100 - 150 µm – 25 % US2		1	24.0649
		150 - 250 µm – 1 % US2		1	38.037
		150 - 250 µm – 5 % US2		1	32.8628
		150 - 250 µm – 10 % US2		1	29.9031
		150 - 250 µm – 25 % US2		1	22.9366
	Neusilin® S2	100 - 150 µm – 1 % S2		1	39.7612
		100 - 150 µm – 5 % S2		1	37.1351
		100 - 150 µm – 10 % S2		1	32.268
		150 - 250 µm – 1 % S2		1	39.6251
		150 - 250 µm – 5 % S2		1	37.1351
		150 - 250 µm – 10 % S2		1	32.1458
Avicel® PH 102		100 - 150 µm	-	1	37.5604
		150 - 250 µm	-	1	39.8154
Neusilin® US2		-	-	1	20.5672
Neusilin® S2		-	-	1	21.1575
Pressure 150 MPa - Gamlen						Pressure 100 MPa - Gamlen						Pressure 50 MPa - Gamlen						Pressure 5 MPa - Gamlen						Pressure 15 kPa - FT4 reometr						Pressure 9 kPa - FT4 reometr						Pressure 3 kPa - FT4 reometr
100 - 150 µm – Neusilin US2		concentration NE US2 (%)	Ts (MPa)	Ts / Ts Avicel		100 - 150 µm – Neusilin US2		concentration NE US2 (%)	Ts (MPa)	Ts / Ts Avicel		100 - 150 µm – Neusilin US2		concentration NE US2 (%)	Ts (MPa)	Ts / Ts Avicel		100 - 150 µm – Neusilin US2		concentration NE US2 (%)	Ts (MPa)	Ts / Ts Avicel		100 - 150 µm – Neusilin US2		concentration NE US2 (%)	𝜑E (°)	𝜑E / 𝜑E, Avicel		100 - 150 µm – Neusilin US2		concentration NE US2 (%)	𝜑E (°)	𝜑E / 𝜑E, Avicel		100 - 150 µm – Neusilin US2		concentration NE US2 (%)	𝜑E (°)	𝜑E / 𝜑E, Avicel
		0	7.06917	1				0	5.37421	1				0	2.62109	1				0	0.0612303	1				0	34.8381	1				0	40.3758	1				0	37.5604	1
		1	6.63089	0.938002				1	4.94499	0.920134				1	2.28688	0.872493				1	0.0486459	0.794473				1	35.6587	1.02355				1	33.2755	0.824143				1	37.3728	0.995004
		5	6.62772	0.937553				5	5.15423	0.959067				5	2.46788	0.941548				5	0.063913	1.04381				5	33.7238	0.968013				5	31.3274	0.775894				5	35.1232	0.935112
		10	6.45164	0.912645				10	4.62633	0.86084				10	2.03883	0.777856				10	0.0437435	0.714409				10	30.8866	0.886575				10	30.0461	0.74416				10	30.2389	0.805074
		25	7.27732	1.02944				25	4.84656	0.901818				25	2.09672	0.79994				25	0.0768263	1.25471				25	26.8014	0.769312				25	24.5459	0.607936				25	24.0649	0.640698
		100	9.61512	1.36015				100	7.71664	1.43587				100	3.795	1.44787				100	0.160683	2.62425				100	19.5852	0.562178				100	19.234	0.476374				100	20.5672	0.547575
150 - 250 µm – Neusilin US2		concentration NE US2 (%)	Ts (MPa)	Ts / Ts Avicel		150 - 250 µm – Neusilin US2		concentration NE US2 (%)	Ts (MPa)	Ts / Ts Avicel		150 - 250 µm – Neusilin US2		concentration NE US2 (%)	Ts (MPa)	Ts / Ts Avicel		150 - 250 µm – Neusilin US2		concentration NE US2 (%)	Ts (MPa)	Ts / Ts Avicel		150 - 250 µm – Neusilin US2		concentration NE US2 (%)	𝜑E (°)	𝜑E / 𝜑E, Avicel		150 - 250 µm – Neusilin US2		concentration NE US2 (%)	𝜑E (°)	𝜑E / 𝜑E, Avicel		150 - 250 µm – Neusilin US2		concentration NE US2 (%)	𝜑E (°)	𝜑E / 𝜑E, Avicel
		0	7.05167	1				0	5.34627	1				0	2.5238	1				0	0.0449924	1				0	37.9644	1				0	40.3758	1				0	39.8154	1
		1	6.3693	0.903233				1	4.84358	0.905972				1	2.30157	0.911947				1	0.0417232	0.927338				1	33.969	0.894759				1	33.9018	0.839656				1	38.037	0.955335
		5	6.52526	0.925349				5	4.90121	0.916753				5	2.32489	0.921185				5	0.039676	0.881838				5	31.4318	0.827928				5	29.7803	0.737578				5	32.8628	0.825379
		10	6.922	0.981611				10	4.88128	0.913024				10	2.04919	0.811947				10	0.0370663	0.823834				10	30.171	0.794717				10	30.1528	0.746802				10	29.9031	0.751044
		25	7.53869	1.06906				25	5.34128	0.999067				25	2.23378	0.885083				25	0.06459	1.43558				25	27.4545	0.723166				25	24.9044	0.616814				25	22.9366	0.576074
		100	9.61512	1.36352				100	7.71664	1.44337				100	3.795	1.50368				100	0.160683	3.57135				100	19.5852	0.515884				100	19.234	0.476374				100	20.5672	0.516563
100 - 150 µm – Neusilin S2		concentration NE S2 (%)	Ts (MPa)	Ts / Ts Avicel		100 - 150 µm – Neusilin S2		concentration NE S2 (%)	Ts (MPa)	Ts / Ts Avicel		100 - 150 µm – Neusilin S2		concentration NE S2 (%)	Ts (MPa)	Ts / Ts Avicel		100 - 150 µm – Neusilin S2		concentration NE S2 (%)	Ts (MPa)	Ts / Ts Avicel		100 - 150 µm – Neusilin S2		concentration NE S2 (%)	𝜑E (°)	𝜑E / 𝜑E, Avicel		100 - 150 µm – Neusilin S2		concentration NE S2 (%)	𝜑E (°)	𝜑E / 𝜑E, Avicel		100 - 150 µm – Neusilin S2		concentration NE S2 (%)	𝜑E (°)	𝜑E / 𝜑E, Avicel
		0	7.06917	1				0	5.37421	1				0	2.62109	1				0	0.0612303	1				0	34.8381	1				0	40.3758	1				0	37.5604	1
		1	6.39743	0.904976				1	4.5745	0.851194				1	2.12463	0.810591				1	0.0357991	0.584663				1	38.3597	1.10108				1	34.4649	0.853603				1	39.7612	1.05859
		5	6.8462	0.968459				5	5.02298	0.934645				5	2.50429	0.955437				5	0.0561386	0.916843				5	34.1173	0.979308				5	35.6275	0.882398				5	37.1351	0.988677
		10	6.22491	0.880572				10	4.37134	0.813393				10	2.05938	0.785695				10	0.040069	0.654398				10	31.0096	0.890106				10	31.5259	0.780811				10	32.268	0.859096
		100	6.37233	0.901426				100	4.11554	0.765794				100	1.94595	0.742421				100	0.0885393	1.446				100	21.1006	0.605675				100	20.8704	0.516903				100	21.1575	0.563293
150 - 250 µm – Neusilin S2		concentration NE S2 (%)	Ts (MPa)	Ts / Ts Avicel		150 - 250 µm – Neusilin S2		concentration NE S2 (%)	Ts (MPa)	Ts / Ts Avicel		150 - 250 µm – Neusilin S2		concentration NE S2 (%)	Ts (MPa)	Ts / Ts Avicel		150 - 250 µm – Neusilin S2		concentration NE S2 (%)	Ts (MPa)	Ts / Ts Avicel		150 - 250 µm – Neusilin S2		concentration NE S2 (%)	𝜑E (°)	𝜑E / 𝜑E, Avicel		150 - 250 µm – Neusilin S2		concentration NE S2 (%)	𝜑E (°)	𝜑E / 𝜑E, Avicel		150 - 250 µm – Neusilin S2		concentration NE S2 (%)	𝜑E (°)	𝜑E / 𝜑E, Avicel
		0	7.05167	1				0	5.34627	1				0	2.5238	1				0	0.0449924	1				0	37.9644	1				0	40.3758	1				0	39.8154	1
		1	6.76753	0.959707				1	4.96243	0.928204				1	2.25741	0.89445				1	0.0466491	1.03682				1	35.7532	0.941757				1	33.6264	0.832835				1	39.6251	0.99522
		5	7.03323	0.997385				5	5.32203	0.995466				5	2.35656	0.933732				5	0.0432344	0.960927				5	31.9446	0.841435				5	33.5719	0.831484				5	37.1351	0.932683
		10	6.64491	0.942318				10	4.74042	0.886678				10	1.99293	0.789652				10	0.0343835	0.764206				10	31.3593	0.82602				10	32.1417	0.796062				10	32.1458	0.807371
		100	6.37233	0.903663				100	4.11554	0.769796				100	1.94595	0.77104				100	0.0885393	1.96787				100	21.1006	0.555799				100	20.8704	0.516903				100	21.1575	0.531391
100 - 150 µm – 1 % Neusilin US2		pressure (MPa)	x / x Avicel		100 - 150 µm – 1 % Neusilin S2		pressure (MPa)	x / x Avicel
		150	0.938002				150	0.904976
		100	0.920134				100	0.851194
		50	0.872493				50	0.810591
		5	0.794473				5	0.584663
		0.015	1.02355				0.015	1.10108
		0.009	0.824143				0.009	0.853603
		0.003	0.995004				0.003	1.05859
100 - 150 µm – 5 % Neusilin US2		pressure (MPa)	x / x Avicel		100 - 150 µm – 5 % Neusilin S2		pressure (MPa)	x / x Avicel
		150	0.937553				150	0.968459
		100	0.959067				100	0.934645
		50	0.941548				50	0.955437
		5	1.04381				5	0.916843
		0.015	0.968013				0.015	0.979308
		0.009	0.775894				0.009	0.882398
		0.003	0.935112				0.003	0.988677
100 - 150 µm – 10 % Neusilin US2		pressure (MPa)	x / x Avicel		100 - 150 µm – 10 % Neusilin S2		pressure (MPa)	x / x Avicel
		150	0.912645				150	0.880572
		100	0.86084				100	0.813393
		50	0.777856				50	0.785695
		5	0.714409				5	0.654398
		0.015	0.886575				0.015	0.890106
		0.009	0.74416				0.009	0.780811
		0.003	0.805074				0.003	0.859096
100 - 150 µm – 25 % Neusilin US2		pressure (MPa)	x / x Avicel		150 - 250 µm – 1 % Neusilin S2		pressure (MPa)	x / x Avicel
		150	1.02944				150	0.959707
		100	0.901818				100	0.928204
		50	0.79994				50	0.89445
		5	1.25471				5	1.03682
		0.015	0.769312				0.015	0.941757
		0.009	0.607936				0.009	0.832835
		0.003	0.640698				0.003	0.99522
150 - 250 µm – 1 % Neusilin US2		pressure (MPa)	x / x Avicel		150 - 250 µm – 5 % Neusilin S2		pressure (MPa)	x / x Avicel
		150	0.903233				150	0.997385
		100	0.905972				100	0.995466
		50	0.911947				50	0.933732
		5	0.927338				5	0.960927
		0.015	0.894759				0.015	0.841435
		0.009	0.839656				0.009	0.831484
		0.003	0.955335				0.003	0.932683
150 - 250 µm – 5 % Neusilin US2		pressure (MPa)	x / x Avicel		150 - 250 µm – 10 % Neusilin S2		pressure (MPa)	x / x Avicel
		150	0.925349				150	0.942318
		100	0.916753				100	0.886678
		50	0.921185				50	0.789652
		5	0.881838				5	0.764206
		0.015	0.827928				0.015	0.82602
		0.009	0.737578				0.009	0.796062
		0.003	0.825379				0.003	0.807371
150 - 250 µm – 10 % Neusilin US2		pressure (MPa)	x / x Avicel
		150	0.981611
		100	0.913024
		50	0.811947
		5	0.823834
		0.015	0.794717
		0.009	0.746802
		0.003	0.751044
150 - 250 µm – 25 % Neusilin US2		pressure (MPa)	x / x Avicel
		150	1.06906
		100	0.999067
		50	0.885083
		5	1.43558
		0.015	0.723166
		0.009	0.616814
		0.003	0.576074
		RSD (%)
		Pressure (MPa)
		0.003	0.009	0.015	5	50	100	150
100 - 150 µm – 1 % Neusilin US2			0.0340549		14.9925	7.33942	2.79352	2.88716
100 - 150 µm – 5 % Neusilin US2			0.091973		11.2216	3.51393	6.61369	1.71154
100 - 150 µm – 10 % Neusilin US2			0.819296		20.0247	1.24662	4.38618	5.63325
100 - 150 µm – 25 % Neusilin US2			2.13852		15.823	12.058	4.49166	4.9536
150 - 250 µm – 1 % Neusilin US2			0.491664		19.2213	6.9816	6.99855	4.03773
150 - 250 µm – 5 % Neusilin US2			0.347315		18.7347	6.32647	9.67208	10.454
150 - 250 µm – 10 % Neusilin US2			2.32261		10.1411	4.03662	4.11379	6.5909
150 - 250 µm – 25 % Neusilin US2			0.830203		11.1535	3.66978	2.79	5.6201
100 - 150 µm – 1 % Neusilin S2			2.87608		12.5064	4.97075	5.3278	1.68048
100 - 150 µm – 5 % Neusilin S2			7.84397		5.34765	4.21249	8.55689	5.18535
100 - 150 µm – 10 % Neusilin S2			0.796351		11.5555	4.82812	8.55879	2.04376
150 - 250 µm – 1 % Neusilin S2			1.49284		20.2299	1.85152	6.99855	5.22204
150 - 250 µm – 5 % Neusilin S2			1.19306		23.9651	4.27833	2.31706	6.41765
150 - 250 µm – 10 % Neusilin S2			0.610327		11.5999	6.57279	6.86567	7.87
	RSD max		7.84397		23.9651	12.058	9.67208	10.454
	RSD min		0.0340549		5.34765	1.24662	2.31706	1.68048

## Sheet: ANOVA-Shear measurement
SHEAR MEASUREMENT
	ABBREVIATION	ϕE (°)
		1	2	Average
pure Avicel PH102	X	42.185	38.5667	40.3758
100 - 150 µm – 1 % Neusilin US2	A1	33.2691	33.2819	33.2755			Anova: Single Factor									Anova: Single Factor									Anova: Single Factor									Anova: Single Factor
100 - 150 µm – 5 % Neusilin US2	A5	31.3436	31.3111	31.3274
100 - 150 µm – 10 % Neusilin US2	A10	30.185	29.9072	30.0461			SUMMARY									SUMMARY									SUMMARY									SUMMARY
100 - 150 µm – 25 % Neusilin US2	A25	24.8422	24.2497	24.5459			Groups	Count	Sum	Average	Variance					Groups	Count	Sum	Average	Variance					Groups	Count	Sum	Average	Variance					Groups	Count	Sum	Average	Variance
150 - 250 µm – 1 % Neusilin US2	B1	33.8078	33.9959	33.9018			A1	2	66.551	33.2755	8.1792e-05					A5	2	62.6547	31.3274	0.000528775					A10	2	60.0921	30.0461	0.0385975					A25	2	49.0919	24.5459	0.175502
150 - 250 µm – 5 % Neusilin US2	B5	29.722	29.8387	29.7803			B1	2	67.8037	33.9018	0.0176964					B5	2	59.5607	29.7803	0.00681411					B10	2	60.3055	30.1528	0.312398					B25	2	49.8088	24.9044	0.0272284
150 - 250 µm – 10 % Neusilin US2	B10	29.7575	30.548	30.1528			C1	2	68.9298	34.4649	0.625834					C5	2	71.2551	35.6275	4.97446					C10	2	63.0518	31.5259	0.0401464
150 - 250 µm – 25 % Neusilin US2	B25	24.7877	25.0211	24.9044			D1	2	67.2529	33.6264	0.160506					D5	2	67.1438	33.5719	0.102184					D10	2	64.2834	32.1417	0.0245112
100 - 150 µm – 1 % Neusilin S2	C1	33.9055	35.0243	34.4649			E1	2	65.7007	32.8503	0.228191					E5	2	72.9839	36.492	0.341824														ANOVA
100 - 150 µm – 5 % Neusilin S2	C5	34.0504	37.2046	35.6275			F1	2	63.3282	31.6641	1.74591					F5	2	65.7748	32.8874	0.0195407														Source of Variation	SS	df	MS	F	P-value	F crit
100 - 150 µm – 10 % Neusilin S2	C10	31.6676	31.3842	31.5259																					ANOVA									Between Groups	0.128494	1	0.128494	1.26763	0.377155	18.5128
150 - 250 µm – 1 % Neusilin S2	D1	33.3431	33.9097	33.6264																					Source of Variation	SS	df	MS	F	P-value	F crit			Within Groups	0.20273	2	0.101365
150 - 250 µm – 5 % Neusilin S2	D5	33.3458	33.7979	33.5719			ANOVA									ANOVA									Between Groups	6.40667	3	2.13556	20.5514	0.00681682	6.59138
150 - 250 µm – 10 % Neusilin S2	D10	32.2524	32.031	32.1417			Source of Variation	SS	df	MS	F	P-value	F crit			Source of Variation	SS	df	MS	F	P-value	F crit			Within Groups	0.415653	4	0.103913						Total	0.331224	3
100 - 150 µm – 1 % Aerosil	E1	32.5125	33.1881	32.8503			Between Groups	9.40945	5	1.88189	4.06424	0.0587386	4.38737			Between Groups	64.2547	5	12.8509	14.1599	0.0028586	4.38737
100 - 150 µm – 5 % Aerosil	E5	36.0785	36.9054	36.492			Within Groups	2.77822	6	0.463036						Within Groups	5.44535	6	0.907558						Total	6.82232	7							p-test	0.95	ACCEPT NULL			F-statistics	NONE is significant
150 - 250 µm – 1 % Aerosil	F1	30.7298	32.5984	31.6641
150 - 250 µm – 5 % Aerosil	F5	32.7885	32.9862	32.8874			Total	12.1877	11							Total	69.7001	11							p-test	0.95	REJECT NULL			F-statistics	SOMETHING is significant
							p-test	0.95	ACCEPT NULL			F-statistics	NONE is significant			p-test	0.95	REJECT NULL			F-statistics	SOMETHING is significant
	ABBREVIATION	ϕE (°)
		1	2
100 - 150 µm – 1 % Neusilin US2	A1	33.2691	33.2819			0	1	5	10	25					A5	B5	C5	D5	E5	F5
150 - 250 µm – 1 % Neusilin US2	B1	33.8078	33.9959											A5	−
100 - 150 µm – 1 % Neusilin S2	C1	33.9055	35.0243											B5	*	−
150 - 250 µm – 1 % Neusilin S2	D1	33.3431	33.9097											C5			−
100 - 150 µm – 1 % Aerosil	E1	32.5125	33.1881											D5	*	*		−
150 - 250 µm – 1 % Aerosil	F1	30.7298	32.5984											E5	*	*			−
														F5	*	*			*	−
100 - 150 µm – 5 % Neusilin US2	A5	31.3436	31.3111
150 - 250 µm – 5 % Neusilin US2	B5	29.722	29.8387												A10	B10	C10	D10
100 - 150 µm – 5 % Neusilin S2	C5	34.0504	37.2046											A10	−
150 - 250 µm – 5 % Neusilin S2	D5	33.3458	33.7979											B10		−
100 - 150 µm – 5 % Aerosil	E5	36.0785	36.9054											C10	*		−
150 - 250 µm – 5 % Aerosil	F5	32.7885	32.9862											D10	*			−
100 - 150 µm – 10 % Neusilin US2	A10	30.185	29.9072			A =	100 - 150 µm – Neusilin US2			* =	significant difference
150 - 250 µm – 10 % Neusilin US2	B10	29.7575	30.548			B =	150 - 250 µm – Neusilin US2
100 - 150 µm – 10 % Neusilin S2	C10	31.6676	31.3842			C =	100 - 150 µm – Neusilin S2
150 - 250 µm – 10 % Neusilin S2	D10	32.2524	32.031			D =	150 - 250 µm – Neusilin S2
						E =	100 - 150 µm – Aerosil
						F =	150 - 250 µm – Aerosil
100 - 150 µm – 25 % Neusilin US2	A25	24.8422	24.2497
150 - 250 µm – 25 % Neusilin US2	B25	24.7877	25.0211
							t-Test: Two-Sample Assuming Equal Variances					t-Test: Two-Sample Assuming Equal Variances					t-Test: Two-Sample Assuming Equal Variances					t-Test: Two-Sample Assuming Equal Variances					t-Test: Two-Sample Assuming Equal Variances							t-Test: Two-Sample Assuming Equal Variances					t-Test: Two-Sample Assuming Equal Variances					t-Test: Two-Sample Assuming Equal Variances					t-Test: Two-Sample Assuming Equal Variances
								A5	B5				A5	C5				A5	D5				A5	E5				A5	F5						B5	C5				B5	D5				B5	E5
							Mean	31.3274	29.7803			Mean	31.3274	35.6275			Mean	31.3274	33.5719			Mean	31.3274	36.492			Mean	31.3274	32.8874					Mean	29.7803	35.6275			Mean	29.7803	33.5719			Mean	29.7803	36.492			Mean
							Variance	0.000528775	0.00681411			Variance	0.000528775	4.97446			Variance	0.000528775	0.102184			Variance	0.000528775	0.341824			Variance	0.000528775	0.0195407					Variance	0.00681411	4.97446			Variance	0.00681411	0.102184			Variance	0.00681411	0.341824			Variance
							Observations	2	2			Observations	2	2			Observations	2	2			Observations	2	2			Observations	2	2					Observations	2	2			Observations	2	2			Observations	2	2			Observations
							Pooled Variance	0.00367144				Pooled Variance	2.48749				Pooled Variance	0.0513562				Pooled Variance	0.171176				Pooled Variance	0.0100347						Pooled Variance	2.49064				Pooled Variance	0.0544989				Pooled Variance	0.174319				Pooled Variance
							Hypothesized Mean Difference	0				Hypothesized Mean Difference	0				Hypothesized Mean Difference	0				Hypothesized Mean Difference	0				Hypothesized Mean Difference	0						Hypothesized Mean Difference	0				Hypothesized Mean Difference	0				Hypothesized Mean Difference	0				Hypothesized Mean Difference
							df	2				df	2				df	2				df	2				df	2						df	2				df	2				df	2				df
							t Stat	25.5314				t Stat	-2.7265				t Stat	-9.90435				t Stat	-12.4829				t Stat	-15.5732						t Stat	-3.70504				t Stat	-16.2413				t Stat	-16.0751				t Stat
							P(T<=t) one-tail	0.000765284				P(T<=t) one-tail	0.056154				P(T<=t) one-tail	0.0050204				P(T<=t) one-tail	0.00317822				P(T<=t) one-tail	0.00204897						P(T<=t) one-tail	0.0328725				P(T<=t) one-tail	0.00188481				P(T<=t) one-tail	0.00192375				P(T<=t) one-tail
							t Critical one-tail	2.91999				t Critical one-tail	2.91999				t Critical one-tail	2.91999				t Critical one-tail	2.91999				t Critical one-tail	2.91999						t Critical one-tail	2.91999				t Critical one-tail	2.91999				t Critical one-tail	2.91999				t Critical one-tail
							P(T<=t) two-tail	0.00153057				P(T<=t) two-tail	0.112308				P(T<=t) two-tail	0.0100408				P(T<=t) two-tail	0.00635643				P(T<=t) two-tail	0.00409795						P(T<=t) two-tail	0.0657449				P(T<=t) two-tail	0.00376963				P(T<=t) two-tail	0.0038475				P(T<=t) two-tail
							t Critical two-tail	4.30265				t Critical two-tail	4.30265				t Critical two-tail	4.30265				t Critical two-tail	4.30265				t Critical two-tail	4.30265						t Critical two-tail	4.30265				t Critical two-tail	4.30265				t Critical two-tail	4.30265				t Critical two-tail
								Bonferroni Correction					Bonferroni Correction					Bonferroni Correction					Bonferroni Correction					Bonferroni Correction							Bonferroni Correction					Bonferroni Correction					Bonferroni Correction
							𝜶 = 0,05	TRUE				𝜶 = 0,05	FALSE				𝜶 = 0,05	TRUE				𝜶 = 0,05	TRUE				𝜶 = 0,05	TRUE						𝜶 = 0,05	FALSE				𝜶 = 0,05	TRUE				𝜶 = 0,05	TRUE				𝜶 = 0,05
							t-Test: Two-Sample Assuming Equal Variances					t-Test: Two-Sample Assuming Equal Variances					t-Test: Two-Sample Assuming Equal Variances							t-Test: Two-Sample Assuming Equal Variances					t-Test: Two-Sample Assuming Equal Variances							t-Test: Two-Sample Assuming Equal Variances
								A10	B10				A10	C10				A10	D10						B10	C10				B10	D10						C10	D10
							Mean	30.0461	30.1528			Mean	30.0461	31.5259			Mean	30.0461	32.1417					Mean	30.1528	31.5259			Mean	30.1528	32.1417					Mean	31.5259	32.1417
							Variance	0.0385975	0.312398			Variance	0.0385975	0.0401464			Variance	0.0385975	0.0245112					Variance	0.312398	0.0401464			Variance	0.312398	0.0245112					Variance	0.0401464	0.0245112
							Observations	2	2			Observations	2	2			Observations	2	2					Observations	2	2			Observations	2	2					Observations	2	2
							Pooled Variance	0.175498				Pooled Variance	0.039372				Pooled Variance	0.0315544						Pooled Variance	0.176272				Pooled Variance	0.168454						Pooled Variance	0.0323288
							Hypothesized Mean Difference	0				Hypothesized Mean Difference	0				Hypothesized Mean Difference	0						Hypothesized Mean Difference	0				Hypothesized Mean Difference	0						Hypothesized Mean Difference	0
							df	2				df	2				df	2						df	2				df	2						df	2
							t Stat	-0.2547				t Stat	-7.45793				t Stat	-11.7973						t Stat	-3.27054				t Stat	-4.84591						t Stat	-3.42479
							P(T<=t) one-tail	0.411376				P(T<=t) one-tail	0.00875407				P(T<=t) one-tail	0.00355432						P(T<=t) one-tail	0.0410676				P(T<=t) one-tail	0.020022						P(T<=t) one-tail	0.0378515
							t Critical one-tail	2.91999				t Critical one-tail	2.91999				t Critical one-tail	2.91999						t Critical one-tail	2.91999				t Critical one-tail	2.91999						t Critical one-tail	2.91999
							P(T<=t) two-tail	0.822752				P(T<=t) two-tail	0.0175081				P(T<=t) two-tail	0.00710864						P(T<=t) two-tail	0.0821353				P(T<=t) two-tail	0.0400439						P(T<=t) two-tail	0.0757029
							t Critical two-tail	4.30265				t Critical two-tail	4.30265				t Critical two-tail	4.30265						t Critical two-tail	4.30265				t Critical two-tail	4.30265						t Critical two-tail	4.30265
								Bonferroni Correction					Bonferroni Correction					Bonferroni Correction							Bonferroni Correction					Bonferroni Correction							Bonferroni Correction
							𝜶 = 0,05	FALSE				𝜶 = 0,05	TRUE				𝜶 = 0,05	TRUE						𝜶 = 0,05	FALSE				𝜶 = 0,05	FALSE						𝜶 = 0,05	FALSE
[truncated: 20 more columns]

## Sheet: ANOVA-Compaction measurement
COMPACTION MEASUREMENT
	ABBREVIATION	Tensile strength (MPa) - applied pressure 100 MPa
		1	2	3	4	5	6	Average
100 - 150 µm Avicel	X1	5.02748	5.07045	5.59048	5.57242	5.61021		5.37421
150 - 250 µm Avicel	Y1	5.30982	5.29078	5.49947	5.40346	5.22784		5.34627			Anova: Single Factor									Anova: Single Factor
Neusilin US2	A1	8.40819	7.53656	7.50709	8.15611	7.26017	7.43175	7.71664
Neusilin S2	B1	4.23566	4.85176	4.02185	3.7496	3.81932	4.01505	4.11554			SUMMARY									SUMMARY
											Groups	Count	Sum	Average	Variance					Groups	Count	Sum	Average	Variance
	ABBREVIATION	Tensile strength (MPa) - applied pressure 150 MPa									X1	5	26.871	5.37421	0.0885618					X2	6	42.415	7.06917	0.21657
		1	2	3	4	5	6	Average			Y1	5	26.7314	5.34627	0.0112942					Y2	5	35.2583	7.05167	0.075464
100 - 150 µm Avicel	X2	6.35009	6.85667	7.76676	7.04515	7.20629	7.19004	7.06917			A1	6	46.2999	7.71664	0.207448					A2	6	57.6907	9.61512	0.143776
150 - 250 µm Avicel	Y2	7.18351	6.62782	7.08751	7.36781	6.99169		7.05167			B1	6	24.6932	4.11554	0.159396					B2	5	31.8617	6.37233	0.01169
Neusilin US2	A2	10.2283	9.43971	9.19562	9.90931	9.47797	9.43976	9.61512
Neusilin S2	B2	6.43474	6.32124	6.48987	6.40313	6.21267		6.37233
											ANOVA									ANOVA
											Source of Variation	SS	df	MS	F	P-value	F crit			Source of Variation	SS	df	MS	F	P-value	F crit
											Between Groups	40.5911	3	13.5304	109.036	9.8278e-12	3.15991			Between Groups	35.094	3	11.698	97.9211	2.44605e-11	3.15991
											Within Groups	2.23364	18	0.124091						Within Groups	2.15034	18	0.119464
											Total	42.8248	21							Total	37.2444	21
											p-test	0.95	REJECT NULL			F-statistics	SOMETHING is significant			p-test	0.95	REJECT NULL			F-statistics	SOMETHING is significant
											100 MPa	150 MPa
																			X1	Y1	A1	B1
																		X1	−
																		Y1		−
																		A1	*	*	−
																		B1	*	*	*	−
																			X2	Y2	A2	B2
																		X2	−
																		Y2		−
																		A2	*	*	−
																		B2		*	*	−
											X =	100 - 150 µm Avicel		* =	significant difference
											Y =	150 - 250 µm Avicel
											A =	Neusilin US2
											B =	Neusilin S2
											t-Test: Two-Sample Assuming Equal Variances					t-Test: Two-Sample Assuming Equal Variances					t-Test: Two-Sample Assuming Equal Variances							t-Test: Two-Sample Assuming Equal Variances					t-Test: Two-Sample Assuming Equal Variances							t-Test: Two-Sample Assuming Equal Variances
												X1	Y1				X1	A1				X1	B1						Y1	A1				Y1	B1						A1	B1
											Mean	5.37421	5.34627			Mean	5.37421	7.71664			Mean	5.37421	4.11554					Mean	5.34627	7.71664			Mean	5.34627	4.11554					Mean	7.71664	4.11554
											Variance	0.0885618	0.0112942			Variance	0.0885618	0.207448			Variance	0.0885618	0.159396					Variance	0.0112942	0.207448			Variance	0.0112942	0.159396					Variance	0.207448	0.159396
											Observations	5	5			Observations	5	6			Observations	5	6					Observations	5	6			Observations	5	6					Observations	6	6
											Pooled Variance	0.049928				Pooled Variance	0.15461				Pooled Variance	0.127914						Pooled Variance	0.120269				Pooled Variance	0.0935729						Pooled Variance	0.183422
											Hypothesized Mean Difference	0				Hypothesized Mean Difference	0				Hypothesized Mean Difference	0						Hypothesized Mean Difference	0				Hypothesized Mean Difference	0						Hypothesized Mean Difference	0
											df	8				df	9				df	9						df	9				df	9						df	10
											t Stat	0.197688				t Stat	-9.83815				t Stat	5.81189						t Stat	-11.2877				t Stat	6.64436						t Stat	14.5637
											P(T<=t) one-tail	0.42411				P(T<=t) one-tail	2.04905e-06				P(T<=t) one-tail	0.000127821						P(T<=t) one-tail	6.47254e-07				P(T<=t) one-tail	4.7173e-05						P(T<=t) one-tail	2.32078e-08
											t Critical one-tail	1.85955				t Critical one-tail	1.83311				t Critical one-tail	1.83311						t Critical one-tail	1.83311				t Critical one-tail	1.83311						t Critical one-tail	1.81246
											P(T<=t) two-tail	0.84822				P(T<=t) two-tail	4.09809e-06				P(T<=t) two-tail	0.000255641						P(T<=t) two-tail	1.29451e-06				P(T<=t) two-tail	9.4346e-05						P(T<=t) two-tail	4.64156e-08
											t Critical two-tail	2.306				t Critical two-tail	2.26216				t Critical two-tail	2.26216						t Critical two-tail	2.26216				t Critical two-tail	2.26216						t Critical two-tail	2.22814
												Bonferroni Correction					Bonferroni Correction					Bonferroni Correction							Bonferroni Correction					Bonferroni Correction							Bonferroni Correction
											𝜶 = 0,05	FALSE				𝜶 = 0,05	TRUE				𝜶 = 0,05	TRUE						𝜶 = 0,05	TRUE				𝜶 = 0,05	TRUE						𝜶 = 0,05	TRUE
											t-Test: Two-Sample Assuming Equal Variances					t-Test: Two-Sample Assuming Equal Variances					t-Test: Two-Sample Assuming Equal Variances							t-Test: Two-Sample Assuming Equal Variances					t-Test: Two-Sample Assuming Equal Variances							t-Test: Two-Sample Assuming Equal Variances
												X2	Y2				X2	A2				X2	B2						Y2	A2				Y2	B2						A2	B2
											Mean	7.06917	7.05167			Mean	7.06917	9.61512			Mean	7.06917	6.37233					Mean	7.05167	9.61512			Mean	7.05167	6.37233					Mean	9.61512	6.37233
											Variance	0.21657	0.075464			Variance	0.21657	0.143776			Variance	0.21657	0.01169					Variance	0.075464	0.143776			Variance	0.0603712	0.01169					Variance	0.143776	0.01169
											Observations	6	5			Observations	6	6			Observations	6	5					Observations	5	6			Observations	6	5					Observations	6	5
											Pooled Variance	0.153856				Pooled Variance	0.180173				Pooled Variance	0.125512						Pooled Variance	0.113415				Pooled Variance	0.0387351						Pooled Variance	0.085071
											Hypothesized Mean Difference	0				Hypothesized Mean Difference	0				Hypothesized Mean Difference	0						Hypothesized Mean Difference	0				Hypothesized Mean Difference	0						Hypothesized Mean Difference	0
											df	9				df	10				df	9						df	9				df	9						df	9
											t Stat	0.0736718				t Stat	-10.3888				t Stat	3.24827						t Stat	-12.5705				t Stat	5.7003						t Stat	18.3608
											P(T<=t) one-tail	0.471441				P(T<=t) one-tail	5.59678e-07				P(T<=t) one-tail	0.00501255						P(T<=t) one-tail	2.58944e-07				P(T<=t) one-tail	0.000147098						P(T<=t) one-tail	9.63822e-09
											t Critical one-tail	1.83311				t Critical one-tail	1.81246				t Critical one-tail	1.83311						t Critical one-tail	1.83311				t Critical one-tail	1.83311						t Critical one-tail	1.83311
											P(T<=t) two-tail	0.942883				P(T<=t) two-tail	1.11936e-06				P(T<=t) two-tail	0.0100251						P(T<=t) two-tail	5.17889e-07				P(T<=t) two-tail	0.000294196						P(T<=t) two-tail	1.92764e-08
											t Critical two-tail	2.26216				t Critical two-tail	2.22814				t Critical two-tail	2.26216						t Critical two-tail	2.26216				t Critical two-tail	2.26216						t Critical two-tail	2.26216
												Bonferroni Correction					Bonferroni Correction					Bonferroni Correction							Bonferroni Correction					Bonferroni Correction							Bonferroni Correction
											𝜶 = 0,05	FALSE				𝜶 = 0,05	TRUE				𝜶 = 0,05	FALSE						𝜶 = 0,05	TRUE				𝜶 = 0,05	TRUE						𝜶 = 0,05	TRUE
